# Supplementary material for: A dynamic plasma membrane proteome analysis of alcohol-induced liver cirrhosis
Source: Proteome Sci. 2012 Jun 8;10:39. doi: 10.1186/1477-5956-10-39 (PMC3558348; doi:10.1186/1477-5956-10-39)
Supplement: Additional file 1 — Table S1. The peptide information of differentially expressed proteins identified by MS. [file 1477-5956-10-39-S1.xls]

## Sheet: Sheet1
1		Acession number	Score	pI	Molecular Mass	Protein coverage	matched	emPAI
2	6-1U，9-1U	ANXA5_RAT	56	4.93	35779	0.23	2	0.07
3		Query	Observed	Mr(expt)	Mr(calc)	Delta	Score	Expect	Peptide
5		152	501.2000	1000.3854	1000.5917	-0.2062	43	0.0079	K.VLTEIIASR.T
6
7	6-2U，9-2U	THTM_RAT	194	5.88	33205	0.29	10	0.57
8		Query	Observed	Mr(expt)	Mr(calc)	Delta	Score	Expect	Peptide
9		255	417.6100	833.2054	833.4396	-0.2341	43	0.0024	R.FQVVDAR.A
11		281	603.2200	1204.4254	1204.6492	-0.2237	57	8.2e-05	K.LLDASWYLPK.L
13		285	693.3000	1384.5854	1384.7714	-0.1860	101	3.4e-09	R.ALVSAQWVAEALK.S
15		287	475.8200	1424.4382	1424.6895	-0.2514	34	0.011	K.THEDILENLDAR.R
16		289	746.7400	1491.4654	1491.7722	-0.3067	32	0.02	R.YWLSQNLPISSGK.S
18		291	533.8000	1598.3782	1598.7954	-0.4172	31	0.021	R.AFGHHSVSLLDGGFR.Y
19
20	6-3U，9-3U	CATL1_RAT	83	6.37	38206	0.26	7	0.3
21		Query	Observed	Mr(expt)	Mr(calc)	Delta	Score	Expect	Peptide
23		284	648.6800	1295.3454	1295.5782	-0.2328	36	0.0077	R.LYGTNEEEWR.R
24		288	728.8500	1455.6854	1455.8159	-0.1305	30	0.04	R.LFQEPLMLQIPK.T
25		289	497.4400	1489.2982	1489.6983	-0.4002	32	0.015	R.MIQLHNGEYSNGK.H
28		295	894.2900	1786.5654	1786.7533	-0.1879	49	0.00027	K.ENGGLDSEESYPYEAK.D
29
30	6-4U，9-4U	ETFB_RAT	293	7.6	27.9	0.48	11	1.43
31		Query	Observed	Mr(expt)	Mr(calc)	Delta	Score	Expect	Peptide
33		235	452.6900	903.3654	903.5430	-0.1775	38	0.01	K.VDLLFLGK.Q
34		259	527.7100	1053.4054	1053.6182	-0.2128	53	0.0002	K.LPAVVTADLR.L
35		261	538.1800	1074.3454	1074.5557	-0.2103	72	2.8e-06	K.AGDLGVDLTSK.V
36		263	551.6800	1101.3454	1101.5666	-0.2211	44	0.0016	R.EIDGGLETIR.L
38		268	581.3000	1160.5854	1160.6805	-0.0950	31	0.042	K.EKVDLLFLGK.Q
39		279	670.2900	1338.5654	1338.7143	-0.1489	48	0.00065	K.VSVISVEEPPQR.L
40		290	630.1400	1887.3982	1887.8607	-0.4626	48	0.00034	K.HSMNPFCEIAVEEAVR.L
41		295	979.3100	1956.6054	1956.9397	-0.3343	76	5e-07	K.EIIAVSCGPPQCQETIR.T
42		299	719.6700	2155.9882	2155.1386	0.8496	61	1.9e-05	R.GIHVEVPGAEAENLGPLQVAR.V
43
44	6-5U，9-5U	MYH9_RAT	168	5.49	227.6	0.02	4	0.03
45		Query	Observed	Mr(expt)	Mr(calc)	Delta	Score	Expect	Peptide
46		160	608.4100	1214.8054	1214.6143	0.1912	66	9.9e-06	K.DVLLQVEDER.R
47		161	674.8700	1347.7254	1347.6154	0.1101	77	8e-07	R.DELADEIANSSGK.G
48		164	765.9700	1529.9254	1529.7573	0.1682	77	7.7e-07	K.IAQLEEQLDNETK.E
50
51	6-6U，9-6U	ARGI1_RAT	101	6.76	35.1	0.15	6	0.24
52		Query	Observed	Mr(expt)	Mr(calc)	Delta	Score	Expect	Peptide
54		268	643.3900	1284.7654	1284.6350	0.1304	30	0.042	R.DVDPGEHYIIK.T
56		271	730.9700	1459.9254	1459.7017	0.2237	59	4.6e-05	K.VMEETFSYLLGR.K + Oxidation (M)
59
60	6-7U，9-7U	MYH9_RAT	168	5.49	227566	0.02	4	0.02
61		Query	Observed	Mr(expt)	Mr(calc)	Delta	Score	Expect	Peptide
64		142	872.5600	1743.1054	1742.8574	0.2481	32	0.06	K.EEVGEEAIVELVENGK.K
65		148	644.3700	1930.0882	1929.9043	0.1839	36	0.0084	R.HEMPPHIYAITDTAYR.S + Oxidation (M)
66
67	6-8U	ANXA2_RAT	313	7.55	38939	0.27	7	0.57
68		Query	Observed	Mr(expt)	Mr(calc)	Delta	Score	Expect	Peptide
69		254	544.2300	1086.4454	1086.5921	-0.1466	61	4e-05	R.DALNIETAIK.T
70		257	556.1800	1110.3454	1110.5458	-0.2003	36	0.0079	R.QDIAFAYQR.R
71		270	611.7300	1221.4454	1221.5877	-0.1423	71	3.4e-06	K.TPAQYDASELK.A
72		273	620.2200	1238.4254	1238.5779	-0.1524	79	3.8e-07	K.DIISDTSGEFR.K
73		287	703.2800	1404.5454	1404.6925	-0.1471	65	1.1e-05	K.SLYYFIQQDTK.G
74		294	556.8600	1667.5582	1667.9280	-0.3698	55	8e-05	K.SALSGHLETVMLGLLK.T
75		299	946.7200	2837.1382	2837.4170	-0.2789	102	8.2e-10	K.GDLENAFLNLVQCIQNKPLYFADR.L
76
77	9-8U	ANXA2_RAT	205	7.55	38939	0.17	7	0.47
78		Query	Observed	Mr(expt)	Mr(calc)	Delta	Score	Expect	Peptide
79		193	526.3000	1050.5854	1050.5168	0.0686	55	0.00015	K.WISIMTER.S + Oxidation (M)
80		194	544.3400	1086.6654	1086.5921	0.0734	61	3.9e-05	R.DALNIETAIK.T
81		195	556.3600	1110.7054	1110.5458	0.1597	43	0.0019	R.QDIAFAYQR.R
82		201	611.9100	1221.8054	1221.5877	0.2177	51	0.00029	K.TPAQYDASELK.A
83		154	620.2900	1238.5654	1238.5779	-0.0124	54	0.00056	K.DIISDTSGEFR.K
84		206	622.8700	1243.7254	1243.6156	0.1098	71	3.8e-06	R.TNQELQEINR.V
86
87	6-9D，9-9D	PRDX1_RAT	49	8.27	22323	0.09	2	0.25
88		Query	Observed	Mr(expt)	Mr(calc)	Delta	Score	Expect	Peptide
89		153	460.2300	918.4454	919.5015	-1.0560	39	0.026	R.GLFIIDDK.G
90		276	613.2600	1224.5054	1224.6826	-0.1772	34	0.016	R.QITINDLPVGR.S
91
92
93	6-10D，9-10D	GBB2_RAT	39	5.6	38048	0.03	1	0.07
94		Query	Observed	Mr(expt)	Mr(calc)	Delta	Score	Expect	Peptide
95		208	628.3600	1254.7054	1254.5914	0.1140	39	0.0059	R.TFVSGACDASIK.L
96
97	6-11D，9-11D	ANXA6_RAT	466	5.39	76.1	0.45	27	0.95
98		Query	Observed	Mr(expt)	Mr(calc)	Delta	Score	Expect	Peptide
102		109	500.2600	998.5054	998.6124	-0.1069	55	0.00043	K.ALIEILATR.T
104		248	522.2000	1042.3854	1042.4940	-0.1085	36	0.012	R.FMTVLCTR.S + Oxidation (M)
105		249	529.2500	1056.4854	1056.6291	-0.1437	68	8.6e-06	R.ILISLATGNR.E
106		250	536.6600	1071.3054	1071.5924	-0.2869	60	4e-05	R.SEIDLLNIR.R
107		252	537.7200	1073.4254	1073.5903	-0.1648	51	0.00044	K.CLIEILASR.T
108		255	553.2200	1104.4254	1104.5299	-0.1044	38	0.0075	K.DAISGIGTDEK.C
109		256	554.2200	1106.4254	1106.5278	-0.1023	68	6.8e-06	R.SELDMLDIR.E + Oxidation (M)
110		258	573.2800	1144.5454	1144.6638	-0.1184	64	1.8e-05	K.MLVVLLQGTR.E + Oxidation (M)
111		260	580.7700	1159.5254	1159.6448	-0.1194	38	0.0085	K.ESILELITSR.S
113		264	588.7300	1175.4454	1175.6550	-0.2096	82	3e-07	K.DAFVAIVQSVK.N
114		276	505.5300	1513.5682	1513.7889	-0.2207	38	0.0046	R.TNEQIHQLVAAYK.D
117		280	797.3100	1592.6054	1592.7318	-0.1264	26	0.084	K.SLEDALSSDTSGHFK.R
119		285	572.5900	1714.7482	1714.9101	-0.1620	50	0.00035	K.GIGTDEATIIDIITQR.S
120		288	584.5900	1750.7482	1750.9101	-0.1619	36	0.008	K.GFGSDKESILELITSR.S
122		290	891.9000	1781.7854	1781.8737	-0.0882	94	1.3e-08	K.WGTDEAQFIYILGNR.S
124		217	844.5900	2530.7482	2531.0911	-0.3429	38	0.015	R.GSVHDFADFDANQDAEALYTAMK.G + Oxidation (M)
126
127	6-12D，9-12D	ANXA6_RAT	466	5.39	76.1	0.45	11	0.14
128		Query	Observed	Mr(expt)	Mr(calc)	Delta	Score	Expect	Peptide
132		278	529.2400	1056.4654	1056.6291	-0.1637	57	0.00011	R.ILISLATGNR.E
133		279	536.6700	1071.3254	1071.5924	-0.2669	48	0.00055	R.SEIDLLNIR.R
134		281	580.7500	1159.4854	1159.6448	-0.1594	38	0.0082	K.ESILELITSR.S
138		260	858.4000	1714.7854	1714.9101	-0.1247	52	0.00069	K.GIGTDEATIIDIITQR.S
140
141	6-13D，9-13D	K2C8_RAT	320	5.83	54	0.35	15	0.67
142		Query	Observed	Mr(expt)	Mr(calc)	Delta	Score	Expect	Peptide
144		260	500.6600	999.3054	999.5600	-0.2546	39	0.0047	R.LQAEIDALK.G
146		268	547.1500	1092.2854	1092.5199	-0.2345	57	7.8e-05	R.AQYEEIANR.S
147		271	576.2000	1150.3854	1150.5870	-0.2015	59	4.4e-05	K.YEELQTLAGK.H
149		273	592.1700	1182.3254	1182.5590	-0.2336	67	5.1e-06	R.AEAETMYQIK.Y
150		276	627.2400	1252.4654	1252.6775	-0.2121	60	3.3e-05	K.LEVDPNIQAVR.T
151		280	674.7800	1347.5454	1347.6704	-0.1249	73	2.1e-06	R.SLDMDSIIAEVR.A
152		281	676.7300	1351.4454	1351.6693	-0.2239	30	0.034	R.TEMENEFVLIK.K
153		283	679.7300	1357.4454	1357.6837	-0.2383	55	9.2e-05	R.ATLEAAIADAEQR.G
154		286	710.2900	1418.5654	1418.7405	-0.1751	59	4.6e-05	R.LEGLTDEINFLR.Q
155		293	924.3000	1846.5854	1846.7978	-0.2123	41	0.0015	R.SNMDNMFESYINNLR.R
158
159	6-14D，9-14D	K1C18_RAT	724	5.17	47.7	0.47	24	1.2
160		Query	Observed	Mr(expt)	Mr(calc)	Delta	Score	Expect	Peptide
161		234	404.0600	806.1054	806.3923	-0.2868	47	0.00088	R.LAADDFR.V
165		258	506.6100	1011.2054	1011.4695	-0.2641	26	0.088	K.YETELAMR.Q
166		260	521.1800	1040.3454	1040.5978	-0.2524	42	0.0025	R.IVLQIDNAR.L
167		261	533.1600	1064.3054	1064.5502	-0.2447	74	1.4e-06	K.LEAEIATYR.R
169		264	581.2500	1160.4854	1159.6084	0.8770	59	5.9e-05	R.DAETTLLELR.R
171		271	643.7400	1285.4654	1285.7129	-0.2474	68	5.1e-06	R.LQLETEIEALK.E
172		272	653.2100	1304.4054	1304.6473	-0.2418	82	1.8e-07	R.AQIFANSVDNAR.I
173		274	725.2500	1448.4854	1448.7511	-0.2656	72	1.9e-06	R.QTQEYEALLNIK.V
174		277	753.7800	1505.5454	1505.7647	-0.2192	70	3e-06	R.TLQTLEIDLDSMK.N
175		282	609.5000	1825.4782	1825.8918	-0.4136	34	0.0085	K.NQNINLENNLGEVEAR.Y
177		223	726.6500	2176.9282	2176.1700	0.7581	40	0.0088	R.LQLETEIEALKEELLFMK.K
178		291	803.2900	2406.8482	2407.2529	-0.4047	113	8.1e-11	R.VQMEQLNGVLLHLESELAQTR.A
184		299	917.3900	2749.1482	2749.3406	-0.1924	46	0.00041	K.NHEEEVQGLEAQIASSGLTVEVDAPK.S
185
186	6-15D，9-15D	ANXA3_RAT	86	5.96	36.6	0.2	7	0.31
187		Query	Observed	Mr(expt)	Mr(calc)	Delta	Score	Expect	Peptide
190		142	526.4600	1050.9054	1050.5532	0.3523	38	0.014	K.FTEILCLR.S
191		145	537.3800	1072.7454	1071.6288	1.1167	43	0.0065	K.TLINILTER.S
192		191	590.8300	1179.6454	1179.5520	0.0934	51	0.00031	K.GAGTDEFTLNR.I
195
196	6-16D，9-16D	PDIA3_RAT	88	5.88	57	0.15	7	0.19
197		Query	Observed	Mr(expt)	Mr(calc)	Delta	Score	Expect	Peptide
201		271	622.9000	1243.7854	1243.6561	0.1294	32	0.025	R.FAHTNVESLVK.E
203		277	699.4700	1396.9254	1396.6987	0.2268	43	0.0017	R.ELNDFISYLQR.E
204		278	804.5400	1607.0654	1606.7403	0.3252	47	0.00059	K.DLLTAYYDVDYEK.N
205
206
207
208
209
210
211
212
213
214
215
216
217
218
219
220
221
222
223
224
225
226
227
228
229
230
231
232
233
234
235
236
237
238
239
240
241
242
243
244
245
246
247
248
249
250
251
252
253
254
255
256
257
258
259
260
261
262
263
264
265
266
267
268
269
270
271
272
273
274
275
276
277
278
279
280
281
282
283
284
285
286
